# Supplementary material for: Penicillin and Cefotaxime Resistance of Quinolone-Resistant Neisseria meningitidis Clonal Complex 4821, Shanghai, China, 1965–2020
Source: Emerg Infect Dis. 2023 Feb;29(2):341–50. doi: 10.3201/eid2902.221066 (PMC9881793; doi:10.3201/eid2902.221066)
Supplement: Appendix 1 — Additional information for study of penicillin and cefotaxime resistance of quinolone-resistant Neisseria meningitidis clonal complex 4821, Shanghai, China, 1965–2020. [file 22-1066-Techapp-s1.xlsx]

## Sheet: Appendix Table 1
Article DOI: https://doi.org/10.3201/eid2902.221066
Penicillin and Cefotaxime Resistance of Quinolone-Resistant Neisseria meningitidis Clonal Complex 4821, Shanghai, China, 1965–2020
Appendix Table 1. Information of genomes used in this study
PubMLST ID	Isolate	Sequenced in this study	Sequencing platform	Country	Year	Species	gyrA allele	penA allele
19396	Nm038	no	Illumina	China	2007	Neisseria meningitidis	109	293
19426	Nm156	yes	Illumina	China	1967	Neisseria meningitidis	4	379
19516	Nm054	yes	Illumina	China	2009	Neisseria meningitidis	95	110
19724	Nm024	yes	Illumina	China	2007	Neisseria meningitidis	114	378
41474	M15 240880	no	Illumina	UK [England]	2015	Neisseria polysaccharea	394	110
42057	LNP28127	no	unknown	France	2015	Neisseria cinerea	336	110
43428	01_00007_XS1_1	no	Illumina	Mali	2010	Neisseria bergeri	395	110
44473	OX40308	no	Illumina	UK [England]	2014	Neisseria lactamica	49	110
52183	Nm424	yes	Illumina	China	2015	Neisseria meningitidis	284	832
52223	Nm075	no	Illumina	China	2013	Neisseria meningitidis	103	405
52373	Nm395	no	Illumina	China	2013	Neisseria meningitidis	12	405
52401	Nm462	yes	Illumina	China	2017	Neisseria meningitidis	98	777
52745	Nm384	yes	Illumina	China	2014	Neisseria meningitidis	116	553
52746	Nm393	yes	Illumina	China	2013	Neisseria meningitidis	289	552
55186	Nm419	yes	Illumina	China	2014	Neisseria meningitidis	281	843
58130	Nm040	no	Illumina	China	2007	Neisseria meningitidis	23	1
58438	Nm463	yes	Illumina	China	2017	Neisseria meningitidis	71	865
58439	Nm465	yes	Illumina	China	2017	Neisseria meningitidis	8	866
58441	Nm464	no	Illumina	China	2017	Neisseria meningitidis	294	552
61263	Nm472	yes	Illumina	China	2018	Neisseria meningitidis	3	295
71401	Nm512	no	Illumina	China	2019	Neisseria meningitidis	1	832
72257	Nm474	yes	Illumina	China	2018	Neisseria meningitidis	146	293
72258	Nm479	no	Illumina	China	2014	Neisseria meningitidis	12	405
72259	Nm488	yes	Illumina	China	2015	Neisseria meningitidis	2	7
72261	Nm503	yes	Illumina	China	2018	Neisseria meningitidis	12	662
72262	Nm507	no	Illumina	China	2019	Neisseria meningitidis	71	795
72263	Nm511	no	Illumina	China	2019	Neisseria meningitidis	71	917
72265	Nm469	yes	Illumina	China	2014	Neisseria meningitidis	146	184
83066	Nei341	yes	Illumina	China	2016	Neisseria lactamica	116	832
84195	Nei012	yes	Illumina	China	2013	Neisseria lactamica	224	795
84201	Nei028	yes	Illumina	China	2014	Neisseria cinerea	235	795
84202	Nei033	yes	Illumina	China	2014	Neisseria lactamica	239	552
84258	Nei367	yes	Illumina	China	2018	Neisseria polysaccharea	307	795
84823	Nm505	no	Illumina	China	2018	Neisseria meningitidis	308	868
84824	Nm506	yes	Illumina	China	2018	Neisseria meningitidis	309	869
105709	Nei171	yes	Illumina	China	2015	Neisseria lactamica	116	405
105710	Nei264	yes	Illumina	China	2016	Neisseria lactamica	242	843
105711	Nei798	yes	Illumina	China	2019	Neisseria subflava	392	795
105712	Nei1004	yes	Illumina	China	2019	Neisseria cinerea	393	843
106175	Nm514	yes	Illumina	China	2020	Neisseria meningitidis	281	843
108165	Nei157	yes	Illumina	China	2015	Neisseria lactamica	238	405
108166	Nei386	yes	Illumina	China	2016	Neisseria lactamica	275	832
108261	FC428	no	Illumina + PacBio	Japan	2015	Neisseria gonorrhoeae	9	795
111265	Nm040Nei341T1-1	yes	Illumina	China	2021	Neisseria meningitidis	23	832
111266	Nm040Nei341T1-2	yes	Illumina	China	2021	Neisseria meningitidis	23	832
111267	Nm040Nei341T1-3	yes	Illumina	China	2021	Neisseria meningitidis	23	832
111273	Nm040Nei012T1-6	yes	Illumina	China	2021	Neisseria meningitidis	23	795
111274	Nm040Nei012T1n-2	yes	Illumina	China	2021	Neisseria meningitidis	23	795
111275	Nm040Nei012T1n-3	yes	Illumina	China	2021	Neisseria meningitidis	23	795
111276	Nm040Nei028T1n-1	yes	Illumina	China	2021	Neisseria meningitidis	23	795
111277	Nm040Nei028T1n-2	yes	Illumina	China	2021	Neisseria meningitidis	23	795
111278	Nm040Nei028T1n-3	yes	Illumina	China	2021	Neisseria meningitidis	23	795
111279	Nm040Nei033T1-1	yes	Illumina	China	2021	Neisseria meningitidis	23	552
111280	Nm040Nei033T1-2	yes	Illumina	China	2021	Neisseria meningitidis	23	552
111281	Nm040Nei033T1-3	yes	Illumina	China	2021	Neisseria meningitidis	23	552
111282	Nm040Nei171T1-1	yes	Illumina	China	2021	Neisseria meningitidis	23	405
111283	Nm040Nei171T1-2	yes	Illumina	China	2021	Neisseria meningitidis	23	405
111284	Nm040Nei171T1-3	yes	Illumina	China	2021	Neisseria meningitidis	23	405
111285	Nm040Nei264T1-1	yes	Illumina	China	2021	Neisseria meningitidis	23	843
111286	Nm040Nei264T1-2	yes	Illumina	China	2021	Neisseria meningitidis	23	843
111287	Nm040Nei264T1-3	yes	Illumina	China	2021	Neisseria meningitidis	23	843
111288	Nm040Nei367T1-1	yes	Illumina	China	2021	Neisseria meningitidis	23	795
111289	Nm040Nei367T1-2	yes	Illumina	China	2021	Neisseria meningitidis	23	795
111290	Nm040Nei367T1-3	yes	Illumina	China	2021	Neisseria meningitidis	23	795
111291	Nm040Nei798T1-1	yes	Illumina	China	2021	Neisseria meningitidis	23	795
111292	Nm040Nei798T1-3	yes	Illumina	China	2021	Neisseria meningitidis	23	795
111293	Nm040Nei798T1-4	yes	Illumina	China	2021	Neisseria meningitidis	23	795
111294	Nm040Nei1004T1-1	yes	Illumina	China	2021	Neisseria meningitidis	23	843
111295	Nm040Nei1004T1-2	yes	Illumina	China	2021	Neisseria meningitidis	23	843
111296	Nm040Nei1004T1-3	yes	Illumina	China	2021	Neisseria meningitidis	23	843
116982	Nm040Nm469T1-1	yes	Illumina	China	2021	Neisseria meningitidis	23	184
116983	Nm040Nm469T1-3	yes	Illumina	China	2021	Neisseria meningitidis	23	184
116984	Nm040Nm469T1-4	yes	Illumina	China	2021	Neisseria meningitidis	23	184
116985	Nm040Nm465T1-1	yes	Illumina	China	2021	Neisseria meningitidis	23	new1
116986	Nm040Nm465T1-5	yes	Illumina	China	2021	Neisseria meningitidis	23	new2

## Sheet: Appendix Table 2
Appendix Table 2. Data of 26 penicillin-non-susceptible meningococcal isolatess in Shanghai from 1965 to 2020
Isolate	PubMLST ID	Year	Source	Gender	Age	Specimens	Serogroup	ST	CC	PorA	FetA-VR	Penicillin MIC (μg/ml)	Penicillin susceptibility	Cefotaxime MIC (μg/ml)	Cefotaxime susceptibility	penA allele	PBP2 mutations (F504L, A510V, I515V, H541N, I566V)	penA phylogenetic cluster	Ciprofloxacin MIC (μg/ml)	Ciprofloxacin susceptibility	gyrA allele	GyrA mutations	cgMLST cluster
Nm024	19724	2007	carriage	male	10	throat swab	B	ST-5662	singleton	P1.12-1,13-2	F4-21	0.38	I	≤ 0.015	S	378	Yes	N. lactamica	0.125	R	114	T91I	others
Nm038	19396	2007	carriage	female	59	throat swab	B	ST-6931	ST-4821 complex	P1.18,25-11	F3-9	0.38	I	≤ 0.015	S	293	Yes	none	0.25	R	109	T91I	CC4821 cluster (L44.3)
Nm054	19516	2009	carriage	female	25	throat swab	Nongroupable	ST-9589	singleton	P1.7-45,13-2	F4-53	0.125	I	≤ 0.015	S	110	Yes	none	0.06	I	95	D95N	others
Nm075	52223	2013	IMD	female	3	CSF	B	ST-10051	ST-4821 complex	P1.20,23-1	F1-91	0.25	I	0.03	S	405	Yes	N. lactamica	0.125	R	103	T91I	CC4821 cluster (L44.2)
Nm156	19426	1967	carriage	male	Adule (18~55)	throat swab	Y	ST-9532	singleton	P1.12-18,3	F5-135	0.125	I	≤ 0.015	S	379	Yes	N. gonorrhoeae	≤0.015	S	4	none	others
Nm384	52745	2014	carriage	female	15	throat swab	B	ST-8490	singleton	P1.18,15	F5-7	0.25	I	≤ 0.015	S	553	Yes	N. lactamica	0.125	R	116	T91I	others
Nm393	52746	2013	carriage	female	82	throat swab	B	ST-5636	singleton	P1.22,23-3	F1-20	0.25	I	≤ 0.015	S	552	Yes	N. lactamica	0.06	I	289	D95N	others
Nm395	52373	2013	carriage	female	67	throat swab	B	ST-5664	ST-4821 complex	P1.20,23-7	F1-91	0.25	I	≤ 0.015	S	405	Yes	N. lactamica	≤0.015	S	12	none	CC4821 cluster (L44.2)
Nm419	55186	2014	carriage	male	66	throat swab	B	ST-5542	singleton	P1.21-2,28	F1-162	0.19	I	≤ 0.015	S	843	Yes	N. lactamica	0.25	R	281	T91I	others
Nm424	52183	2015	carriage	female	11	throat swab	B	ST-12858	singleton	P1.19-1,13-70	F5-15	0.25	I	≤ 0.015	S	832	Yes	none	0.125	R	284	T91I	others
Nm462	52401	2017	IMD	female	11 m	blood	B	ST-7962	singleton	P1.12-1,13-2	F4-21	0.5	R	0.5	R	777	Yes	N. subflava	0.5	R	98	T91I	CC4821 cluster (L44.2)
Nm463	58438	2017	carriage	male	3	throat swab	B	ST-13501	singleton	P1.21-2,28	F5-64	0.38	I	0.25	R	865	Yes	N. subflava	0.25	R	71	T91I	others
Nm464	58441	2017	carriage	female	5	throat swab	W	ST-8491	ST-4821 complex	P1.5-3,10-2	F1-68	0.25	I	≤ 0.015	S	552	Yes	N. lactamica	0.25	R	294	T91I	CC4821 cluster (L44.4)
Nm465	58439	2017	carriage	male	6	throat swab	B	ST-13502	singleton	P1.12-1,13-78	F4-21	0.125	I	≤ 0.015	S	866	no (only F504L and A510V)	none	0.125	R	8	T91I	CC4821 cluster (L44.2)
Nm469	72265	2014	carriage	female	5	throat swab	B	ST-5662	singleton	P1.21-2,23-2	F3-1	0.125	I	≤ 0.015	S	184	none (single mutation, A549T)	N. meningitidis	0.25	R	146	T91I	others
Nm472	61263	2018	IMD	male	20	CSF	B	ST-213	ST-213 complex	P1.22,14	new (F5-X)	0.25	I	≤ 0.015	S	295	Yes	none	≤0.015	S	3	none	others
Nm474	72257	2018	carriage	female	12	throat swab	Nongroupable	ST-7962	singleton	P1.12-1,1309	F1-12	0.38	I	≤ 0.015	S	293	Yes	none	0.25	R	146	T91I	CC4821 cluster (L44.2)
Nm479	72258	2014	carriage	male	65	throat swab	B	ST-5664	ST-4821 complex	P1.20,23-7	F1-91	0.19	I	0.12	S	405	Yes	N. lactamica	≤0.015	S	12	none	CC4821 cluster (L44.2)
Nm488	72259	2015	carriage	male	63	throat swab	Nongroupable	ST-1136	ST-1136 complex	P1.18-4,43	F4-1	0.125	I	≤ 0.015	S	7	Yes	none	≤0.015	S	2	none	others
Nm503	72261	2018	carriage	female	11	throat swab	Nongroupable	ST-175	ST-175 complex	P1.22-11,15-25	F5-1	0.125	I	≤ 0.015	S	662	Yes	N. subflava	≤0.015	S	12	none	others
Nm505	84823	2018	carriage	male	17	throat swab	B	ST-5664	ST-4821 complex	P1.20,23-7	F1-91	0.19	I	≤ 0.015	S	868	Yes	N. lactamica	0.125	R	308	T91I	CC4821 cluster (L44.2)
Nm506	84824	2018	carriage	male	16	throat swab	B	ST-14245	singleton	P1.22,23	F3-3	0.094	I	≤ 0.015	S	869	Yes	none	0.06	I	309	D95N	others
Nm507	72262	2019	IMD	male	2	CSF	C	ST-4821	ST-4821 complex	P1.21-2,9	F3-3	0.75	R	0.25	R	795	Yes	none	0.5	R	71	T91I	CC4821 cluster (L44.1)
Nm511	72263	2019	IMD	male	52	blood	B	ST-4821	ST-4821 complex	P1.7-2,14	F3-28	0.19	I	≤ 0.015	S	917	Yes	N. lactamica	0.25	R	71	T91I	CC4821 cluster (L44.1)
Nm512	71401	2019	IMD	male	2	blood	Y	ST-1655	ST-23 complex	P1.5-1,10-1	F4-1	0.19	I	0.12	S	832	Yes	none	≤0.015	S	1	none	others
Nm514	106175	2020	carriage	male	6	throat swab	B	ST-5542	singleton	P1.7-2,14	F3-28	0.25	I	≤ 0.015	S	843	Yes	N. lactamica	0.25	R	281	T91I	others
